# Supplementary material for: Disclosing the functional changes of two genetic alterations in a patient with Chronic Progressive External Ophthalmoplegia: Report of the novel mtDNA m.7486G>A variant
Source: Neuromuscul Disord. 2018 Apr;28(4):350–60. doi: 10.1016/j.nmd.2017.11.006 (PMC5952895; doi:10.1016/j.nmd.2017.11.006)
Supplement: Table S2 — List of the 513 nuclear genes related to mitochondrial function and structure sequenced by Next Generation Sequencing (Mitome500 panel, Unpublished, Lee-Jun C. Wong). [file mmc4.xlsx]

## Sheet: Mitome500
Mitome500
AARS2	COX7B	MOCS1	NDUFA4	SDHAF2
ABAT	COX7B2	MOCS2	NDUFA4L2	SDHB
ABCB11	COX7C	MOGS	NDUFA5	SDHC
ABCB4	COX8A	MPDU1	NDUFA6	SEPT9
ABCB7	COX8C	MPI	NDUFA7	SHMT2
ABHD5	CPS1	MPV17	NDUFA8	SIRT1
ACACA	CPT1A	MRP63	NDUFA9	SIRT3
ACACB	CPT1B	MRPL1	NDUFAF1	SIRT4
ACAD9	CPT2	MRPL10	NDUFAF2	SIRT5
ACADL (LCAD)	CYC1	MRPL11	NDUFAF4 (C6ORF66 )	SLC22A5/OCTN2
ACADM (MCAD)	CYCS	MRPL12	NDUFB1	SLC25A13
ACADS (SCAD)	DAP3	MRPL13	NDUFB10	SLC25A15 (ORNT1)
ACADSB	DARS2	MRPL14	NDUFB11	SLC25A19
ACADVL (VLCAD)	DBT	MRPL15	NDUFB2	SLC25A20/CACT
ACAT1	DGK intron 3	MRPL16	NDUFB4	SLC25A28
ADCK3	DGUOK	MRPL17	NDUFB5	SLC25A3
ADCK3 (COQ8/CABC1)	DLAT	MRPL18	NDUFB6	SLC25A4
ADSL	DLD	MRPL19	NDUFB7	SLC25A5
AGL	DNA2	MRPL2	NDUFB8	SLC26A4
AIFM1	DNAJC19	MRPL20	NDUFB9	SLC35A1
AK2	DNC	MRPL21	NDUFC1	SLC35C1
ALDH9A1	DNLZ	MRPL22	NDUFC2	SLC37A4
ALDOA	DOLK	MRPL23	NDUFS1	SLC37A4/G6PT1
ALDOB	DPAGT1	MRPL24	NDUFS2	SLC6A8
ALDOB Intron 1	DPM1	MRPL27	NDUFS3	SLIRP
ALDOB_Promoter	DPM3	MRPL28	NDUFS4	SMCP
ALG12	EARS2	MRPL3	NDUFS5	SOD2
ALG2	ELOVL4	MRPL30	NDUFS6	SPATA7
ALG3	ENO3	MRPL32	NDUFS7	SPG7
ALG6	ETFA	MRPL33	NDUFS8	SQSTM1
ALG8	ETFB	MRPL34	NDUFV1	SRD5A3
ALG9	ETFDH	MRPL36	NDUFV2	SSBP1
AMPD1	ETHE1	MRPL38	NDUFV3	STAT1
AMT	EYA4	MRPL39	NEUROD1	STAT3
APEX2	FAH	MRPL4	NFE2L2	STAT3
APP	FARS2	MRPL40	NFU1	SUCLA2
APTX	FASTKD2	MRPL41	NME7	SUCLG1
ARG1	FBP1	MRPL43	NOTCH2	SUCLG2
ASL	FH	MRPL44	NRF1	Sulfite oxidase (SUOX)
ASS1	FOXRED1	MRPL45	NT5C	SURF1
ATP12A	FXC1	MRPL46	NT5M	TACO1
ATP5A1	G6PC	MRPL47	NUBPL	TARS2
ATP5B	GAA	MRPL49	OAT	TAZ
ATP5C1	GABPA	MRPL50	OGDH	TCN2
ATP5D	GABPB1	MRPL51	OPA1	TFAM
ATP5E	GALE	MRPL52	OPA3	TFB1M
ATP5F1	GALK1	MRPL53	OTC	TFB2M
ATP5G1	GALT	MRPL54	OXA1L	TFCP2L1
ATP5G2	GAMT	MRPL55	PAH	TIMM10
ATP5G3	GARS	MRPL9	PAM16	TIMM13
ATP5H	GATM	MRPS10	PARK2	TIMM17A
ATP5I	GBE1	MRPS12	PARS2	TIMM17B
ATP5J	GCDH	MRPS14	PC	TIMM22
ATP5J2	GCK	MRPS15	PCCA	TIMM23
ATP5L	GCKR	MRPS16	PCCB	TIMM44
ATP5L2	GCSH	MRPS16	PDHA1	TIMM50
ATP5O	GFM1	MRPS17	PDHB	TIMM8A
ATP6V0A2	GFM2	MRPS18A	PDHX	TIMMDC1
ATP8B1	GK	MRPS18B	PDK1	TK2
ATPAF1 (ATP11)	GLDC	MRPS18C	PDK2	TMEM127
ATPAF2 (ATP12)	GNE	MRPS2	PDK3	TMEM70
ATPIF1	GPD1	MRPS21	PDK4	TMLHE
AUH	GPD2	MRPS22	PDP1	TNFRSF11A
B4GALT1	GTPBP3	MRPS23	PDSS1	TNFRSF11B
BAX	GYS1	MRPS24	PDSS2	TOMM20
BBOX1	GYS2	MRPS25	PET112L	TOMM22
BCKDHA	HADHA (LCHAD)	MRPS26	PFKM	TOMM34
BCS1L	HADHB (TFP)	MRPS27	PGAM2	TOMM40
BOLA3	HARS2	MRPS28	PGC	TOMM40L
BTD	HLCS	MRPS30	PGM1	TOMM5
C10ORF2	HMGCS1	MRPS31	PHKA1	TOMM6
C12ORF65	HMGCS2	MRPS33	PHKA2	TOMM7
C20ORF7	HNF1A	MRPS34	PHKB	TOMM70A
C2orf64	HNF1B	MRPS35	PHKG2	TOP1MT
CARS2	IARS2	MRPS36	PINK1	TRIT1
CBS	IDH3G	MRPS5	PKM2	TRMU
CHCHD4	IMP3	MRPS6	PMM2	TRNT1
CKMT2	ISCU	MRPS7	PMPCB	TSFM
CMYA5	IVD	MRPS9	PNPLA2	TUFM
COG1	JAG1	MRRF	POLG	TUSC3
COG7	KARS	MTERF	POLG2	TYMP
COG8	LACTB	MTERFD3	POLRMT	TYR
COQ2	LARS2	MTFMT	PPARG	UBE3A
COQ9	LDHA	MTHFD1L	PPARGC1A	UNG
COQ9	LIG3	MTIF2	PPARGC1B	UQCR10
COX10	LMBRD1	MTIF3	PPID	UQCR11
COX11	LONP1	MTO1	PTRH2	UQCRB
COX15	LPIN1 (PAP)	MTR	PTRH2	UQCRC1
COX17	LRPPRC	MTRF1	PUS1	UQCRC2
COX18	MARS2	MTRF1L	PYGL	UQCRFS1
COX19	MCCC1	MTRR	PYGM	UQCRH
COX4I1	MCCC2	MTX1	PYGM Intron 5	UQCRQ
COX4I2	MCEE	MUT	QARS	VARS2
COX5A	MECP2	MUTYH	RARS2	VCP
COX5B	MEF2A	NAGS	RBFA	VDAC1
COX6A1	MEN1	NARS2	RET	VDAC2
COX6A2	MFN1	NDUFA1	RFT1	VDAC3
COX6B1	MFN2	NDUFA10	RRM2B	VHL
COX6B2	MGAT2	NDUFA11	SARS2	WARS2
COX6C	MMAA	NDUFA12	SCO1	XDH
COX7A1	MMAB	NDUFA13	SCO2	YARS2
COX7A2	MMACHC	NDUFA2	SDHA
COX7A2L	MMADHC	NDUFA3	SDHAF1
