# Supplementary material for: Disclosing the functional changes of two genetic alterations in a patient with Chronic Progressive External Ophthalmoplegia: Report of the novel mtDNA m.7486G>A variant
Source: Neuromuscul Disord. 2018 Apr;28(4):350–60. doi: 10.1016/j.nmd.2017.11.006 (PMC5952895; doi:10.1016/j.nmd.2017.11.006)
Supplement: Table S3 — List of the sequence variations detected in nuclear genes in patient's samples, after filtering for variant calling. [file mmc5.xlsx]

## Sheet: Folha1
Gene	Sequence variation	Aminoacid change	NCBI ClinVar	% allele mutant	Clinical Significance
COX18	c.10C>T	p.R4W	rs187930178	49.86	Unknown
MRLP39	c.925C>T	p.H309Y	rs138089183	45.52	Unknown
MTFMT	c.172T>A	p.F58I	rs188718836	51.35	Unknown
NARS2	c.688G>C	p.G230R	rs190014304	52.35	Unknown
