# Supplementary material for: Disclosing the functional changes of two genetic alterations in a patient with Chronic Progressive External Ophthalmoplegia: Report of the novel mtDNA m.7486G>A variant
Source: Neuromuscul Disord. 2018 Apr;28(4):350–60. doi: 10.1016/j.nmd.2017.11.006 (PMC5952895; doi:10.1016/j.nmd.2017.11.006)
Supplement: Table S4 — Assessment of enzymatic activity of the mitochondrial respiratory chain complexes. Results are expressed as nmol of substrate per min per mg of protein normalized to Citrate Synthase. Patient values are presented as the mean of replicates. Control values are shown as mean ± SD. [file mmc6.xlsx]

## Sheet: Folha1
			Patient's muscle	Reference values (n=	Patient's fibroblasts	Reference values (n=3)
			Mean	Mean ± SD (min – max)	Mean	Mean ± SD (min – max)			Patient's muscle	Reference values (n=	Patient's fibroblasts	Reference values (n=3)
		Citrate Synthase (CS) (nmol/min/mg)	156.18	113.6 ± 27.6 (70.0 - 165.1)	107.19	105.40 ± 13.34 (92.70 - 119.45)			Mean	Mean ± SD (min – max)	Mean	Mean ± SD (min – max)
		Complex I/CS	0.14	0.16 ± 0.09 (0.02 - 0.39)	0.85	0.73 ± 0.14 (0.64 - 0.89)		Citrate Synthase (CS) (nmol/min/mg)	156.18	113.6 ± 27.6 (70.0 - 165.1)	107.19	105.40 ± 13.34 (92.70 - 119.45)
		Complex II/CS	0.21	0.32 ± 0.21 (0.07 - 1.13)	0.13	0.19 ± 0.02 (0.17 - 0.20)		Complex I/CS	0.14	0.16 ± 0.09 (0.02 - 0.39)	0.85	0.73 ± 0.14 (0.64 - 0.89)
		Complex III/CS	1.85	1.21 ± 0.68 (0.30 - 2.94)	1.60	2.06 ± 0.92 (1.03 - 2.77)		Complex II/CS	0.21	0.32 ± 0.21 (0.07 - 1.13)	0.13	0.19 ± 0.02 (0.17 - 0.20)
		Complex IV/CS	0.77	1.72 ± 1.35 (0.40 - 7.54)	0.40	0.45 ± 0.02 (0.43 - 0.48)		Complex III/CS	1.85	1.21 ± 0.68 (0.30 - 2.94)	1.60	2.06 ± 0.92 (1.03 - 2.77)
		Complex V/CS	0.58	0.84 ± 0.55 (0.18 - 2.90)	0.55	0.83 ± 0.15 (0.71 - 1.00)		Complex IV/CS	0.77	1.72 ± 1.35 (0.40 - 7.54)	0.40	0.45 ± 0.02 (0.43 - 0.48)
		Complexes II+III/CS	0.10	0.28 ± 0.19 (0.10 - 0.74)	0.11	0.17 ± 0.06 (0.12 - 0.23)		Complex V/CS	0.58	0.84 ± 0.55 (0.18 - 2.90)	0.55	0.83 ± 0.15 (0.71 - 1.00)
		Complexes I+III/CS	0.34	0.31 ± 0.21 (0.05 - 0.85)	0.43	0.88 ± 0.24 (0.67 - 1.14)		Complexes II+III/CS	0.10	0.28 ± 0.19 (0.10 - 0.74)	0.11	0.17 ± 0.06 (0.12 - 0.23)
								Complexes I+III/CS	0.34	0.31 ± 0.21 (0.05 - 0.85)	0.43	0.88 ± 0.24 (0.67 - 1.14)
	CS	206.01			106.35	206.01
	IV/ CS	0.77459			0.828585	0.720596
	III / CS	1.84812			1.463	2.23324
	II / CS	0.210885			0.215421	0.206349
	I/ CS	0.137755			0.169252	0.106257
	V/ CS	0.575092			0.423131	0.727052
	II+III / CS	0.104794			0.0841091	0.125479
	I+III/ CS	0.340499			0.427174	0.253823
		Patient's muscle	Reference values (n=32)	Patient's fibroblasts	Reference values (n=3)
		Mean	Mean ± SD (min – max)	Mean	Mean ± SD (min – max)
	Citrate Synthase (CS) (nmol/min/mg)	156.18	113.6 ± 27.6 (70.0 - 165.1)	107.19	105.40 ± 13.34 (92.70 - 119.45)
	Complex I/CS	0.14	0.16 ± 0.09 (0.02 - 0.39)	0.85	0.73 ± 0.14 (0.64 - 0.89)
	Complex II/CS	0.21	0.32 ± 0.21 (0.07 - 1.13)	0.13	0.19 ± 0.02 (0.17 - 0.20)
	Complex III/CS	1.85	1.21 ± 0.68 (0.30 - 2.94)	1.60	2.06 ± 0.92 (1.03 - 2.77)
	Complex IV/CS	0.77	1.72 ± 1.35 (0.40 - 7.54)	0.40	0.45 ± 0.02 (0.43 - 0.48)
	Complex V/CS	0.58	0.84 ± 0.55 (0.18 - 2.90)	0.55	0.83 ± 0.15 (0.71 - 1.00)
	Complexes II+III/CS	0.10	0.28 ± 0.19 (0.10 - 0.74)	0.11	0.17 ± 0.06 (0.12 - 0.23)
	Complexes I+III/CS	0.34	0.31* ± 0.21 (0.05 - 0.85)	0.43	0.88 ± 0.24 (0.67 - 1.14)
	*n=22
